# Supplementary material for: Cervical Staphylococcus aureus Infection after Receiving the Third Dose of COVID-19 Vaccination: A Case Report
Source: Vaccines (Basel). 2022 Aug 8;10(8):1276. doi: 10.3390/vaccines10081276 (PMC9415974; doi:10.3390/vaccines10081276)
Supplement: Supplementary file 1 [file vaccines-10-01276-s001.zip]

Archive with 1 entries (1 files):
- vaccines-1841367-supplementary.pdf
